# Supplementary material for: Cofilactin filaments regulate filopodial structure and dynamics in neuronal growth cones
Source: Nat Commun. 2022 May 4;13:2439. doi: 10.1038/s41467-022-30116-x (PMC9068697; doi:10.1038/s41467-022-30116-x)
Supplement: Supplementary file 17 — Source Data [file 41467_2022_30116_MOESM17_ESM.xlsx]

## Sheet: Figure 1E
Correlation Coefficients of Filopodial Line Scans	Correlation Coefficient
Filopodia 1	-0.813669
Filopodia 2	-0.606609
Filopodia 3	-0.0500693
Filopodia 4	-0.5761
Filopodia 5	-0.641353
Filopodia 6	-0.680506
Filopodia 7	-0.34486
Filopodia 8	-0.185887
Filopodia 9	0.186439
Filopodia 10	-0.27514
Filopodia 11	0.398797
Filopodia 12	-0.0802131
Filopodia 13	-0.411291
Filopodia 14	-0.845217
Filopodia 15	-0.563174
Filopodia 16	-0.326704
Filopodia 17	-0.306845
Filopodia 18	-0.749958
Filopodia 19	-0.537175
Filopodia 20	-0.26754
Filopodia 21	-0.641017
Filopodia 22	-0.0953806
Filopodia 23	-0.113801
Filopodia 24	-0.468441
Filopodia 25	-0.770924
Filopodia 26	-0.36557
Filopodia 27	-0.626202
Filopodia 28	0.218322
Filopodia 29	-0.0941411
Filopodia 30	0.0424361
Filopodia 31	-0.64092
Filopodia 32	-0.470663
Filopodia 33	-0.43571
Filopodia 34	-0.712308
Filopodia 35	-0.546272
Filopodia 36	-0.337373
Filopodia 37	-0.803721
Filopodia 38	-0.46506
COUNT:	38
MEAN:	-0.394837
STDEV:	0.307703
SEM:	0.049916

## Sheet: Supplemntary Figure 2A
Lengths of Filopodia With or Without a Cofilacti-Rich Base	Length (µm; With Cofilin)	Length (µm; Without Cofilin)
	6.593	4.743
	5.197	3.926
	6.341	3.301
	5.762	2.881
	6.012	5.462
	5.269	4.49
	3.867	3.563
	5.576	3.447
	5.107	4.396
	5.253	4.293
	2.906	2.409
	7.751	1.145
	4.61	1.519
	6.117	2.958
	4.839	0.915
	4.387	7.32
	5.601	4.33
	6.711	4.151
	5.093	4.339
	6.928	3.432
	4.096	4.981
	3.848	3.372
	6.53	3.239
	6.309	2.137
	6.385	0.687
	6.29	0.757
	5.149	1.627
	6.983	3.269
	7.104	3.239
	7.847	0.689
	5.903	3.779
	6.562	1.987
	4.911	0.524
	5.41	3.376
	5.049	3.973
	5.296	0.903
	3.549	2.347
	8.406	4.304
	4.35	4.029
	4.076	3.669
	4.865	3.004
	7.522	4.675
	5.734	3.38
	8.88	5.014
	9.155	2.825
	5.067	1.249
	8.444	2.494
	4.764	1.597
	5.119	3.641
	8.481	2.473
	4.856	7.768
	4.536	7.356
	6.22	3.35
	4.816	2.083
	6.976	1.571
	6.401	2.941
	5.704	2.94
	6.463	3.675
	6.829	9.179
	5.362	1.521
	5.285	2.061
	5.515	4.611
	6.405	6.609
	6.593	3.701
	4.326	5.31
	4.26	3.145
	5.276	2.891
	5.402	1.654
	4.159	3.947
	4.396	3.066
	4.876	2.272
	9.807	1.783
	5.95
	7.221
	6.804
	6.132
	8.014
	5.739
	6.302
	5.828
	4.456
	7.198
	11.899
	6.638
	5.183
	5.655
	6.669
	6.356
	8.218
	7.808
	9.818
	9.017
	7.446
	5.855
	2.579
	6.204
	9.292
COUNT:	97	72
MEAN:	6.06957	3.32908
STDEV:	1.58951	1.71086
SEM:	0.16139	0.201627

## Sheet: Supplemntary Figure 2B
Widths of Filopodial Segments in Maximum Intensity Projections (MIPs) of Resting Filopodia (µm)
Filopodial Segments:	Cofilin	Inflection Point/Transition Region	Actin
	0.414	0.359	0.507
	0.427	0.443	0.629
	0.738	0.489	0.348
	0.673	0.4	0.36
	1.006	0.417	0.349
	1.986	0.388	0.481
	0.788	0.36	0.54
	1.509	0.329	0.448
	0.51	0.333	0.398
	0.814	0.455	0.373
	0.926	0.27	0.417
	1.226	0.434	0.4
	0.814	0.507	0.2
	0.634	0.573	0.811
	0.951	0.377	0.405
	0.481	0.307	0.321
	0.447	0.424	0.632
	0.506	0.455	0.569
	0.569	0.634	0.521
	0.493	0.298	0.417
	0.537	0.427	0.656
	0.801	0.363	0.448
	1.547	0.304	1.226
	0.633	0.382	0.338
	0.511	0.398	0.419
	0.592	0.414	0.427
	0.948	0.227	1.415
	1.2	0.338	1.291
	0.682	0.323	0.844
	0.597	0.389	0.448
	0.596	0.536	0.88
	0.828	0.377	0.454
	0.695	0.59	0.465
	0.337	0.347	0.382
	0.645	0.465	0.509
	0.802	0.43	0.633
	0.992	0.43	0.549
	0.506	0.337	0.298
	0.587	0.454	0.304
	1.025	0.506	0.382
	1.76	0.43	0.506
	0.843	0.642	0.509
	0.477	0.549	0.362
	0.509	0.362	0.4
	1.011	0.506	1.564
	0.695	0.465	0.347
	0.886	0.321	0.48
	0.853	0.43	0.347
	0.608	0.417	0.417
	1.431	0.377	0.358
	0.961	0.377	0.377
	0.43	0.4	0.321
	0.954	0.256	0.382
	1.013	0.485	0.238
	0.507	0.359	0.481
	0.703	0.401	0.34
	0.721	0.382	0.388
	0.72	0.347	0.493
	0.777	0.359	0.392
	0.68	0.463	0.506
	0.596	0.507	0.298
	0.427	0.805	0.298
	0.632	0.454	0.481
	0.775	0.349	0.227
COUNT:	64	64	64
MEAN:	0.780344	0.417687	0.500094
STDEV:	0.326973	0.0978828	0.264598
SEM:	0.0408716	0.0122354	0.0330748

## Sheet: Supplemntary Figure 2C
Widths of Filopodial Segments in Maximum Intensity Projections (MIPs) of Searching Filopodia (µm)
Filopodial Segments:	Cofilin	Inflection Point/Transition Region	Actin
	1.29	0.4	3.946
	1.368	0.307	4.886
	1.131	0.298	7.799
	0.918	0.369	2.036
	0.828	0.531	2.715
	1.041	0.513	2.23
	1.442	0.401	4.733
	0.537	0.759	1.443
	1.117	0.467	7.098
	0.692	0.298	4.751
	0.441	0.515	3.998
	1.165	0.568	3.214
	1.015	1.626	3.603
	0.444	0.31	8.938
	0.595	0.453	1.925
COUNT:	15	15	15
MEAN:	0.934933	0.521	4.221
STDEV:	0.331937	0.330534	2.23337
SEM:	0.0857057	0.0853435	0.576653
